# Supplementary material for: Genetic polymorphisms associated with susceptibility to COVID-19 disease and severity: A systematic review and meta-analysis
Source: PLoS One. 2022 Jul 6;17(7):e0270627. doi: 10.1371/journal.pone.0270627 (PMC9258831; doi:10.1371/journal.pone.0270627)
Supplement: S2 Table — (XLSX) [file pone.0270627.s002.xlsx]

## Sheet: Planilha1
Supplementary Table 2: Characteristics of studies included in this systematic review and meta-analysis
Abbreviations are in the end of table
Author	Year	N cases	Age (mean or median)	% male	Ethnicity	Covid-19 diagnosis (according to the article)	Cases by severity	N controls	Age (mean or median)	%male	Ethnicity	Polymorphisms	Gene	Technique for polymorphism analysis	aObservation	Definition of severity according the article
Agwa, SHA.	2021	141	37.42 ± 20.51	60.3	Egyptian	Clinical characteristics and CT scan of the chest	Mild (n= 82)	100	34.27 ± 21.62	52.0	Egyptian	rs12979860	IFN-λ	RT-PCR		Patients with mild symptons were either asymptomatic or displayed leucopenia / lymphopenia, without pneumonia in a CT image
						Confirmation by positive RT-PCR for COVID-19 in a nasopharyngeal swab	Severe (n= 11)					rs17047200	TLL1			Severe cases had a RR > 30 breaths/min or a PaO2/FiO2 ratio < 300, SpO2 < 92% in room air or a CT showing higher than 50% progressive lesion within 1–2 days
							Critical (n= 48)					rs4618569	DDR1			Critical cases had a PaO2/FiO2 ratio < 300 despite O2 therapy or SpO2<92% in room air or a RR >30 breaths/min
Alghamdi, J.	2021	880	46.37	59.6	Saudi	Positive RT- PCR test or	Asymptomatic (n= 55)					rs12252	IFITM3			Asymptomatic: patients without any COVID-19 symptom
						OR	Mild (n= 449)									Patients with mild symptons: patients with mild signs and symptoms who did not require hospital admission
						Close contact with a confirmed COVID-19 patient plus COVID-19 symptoms, even though testing negative by RT-PCR.	Severe (n= 210)									Severe patients: who were admitted to the hospital ward
							Critical (n= 166)									Critical patients: who were admitted to the ICU
Amodio, E.	2020	381	58 (44-74)	53.8	Italian	Positive result in RT-PCR of nasal, pharyngeal or nasopharyngeal swabs	Home isolation (n= 235)					rs21979860	IFNL3	RT-PCR		N/A
							Hospitalization (n= 93)					rs368234815	INFL4
							ICU hospitalization (n=21)
							Death (n= 32)
Amoroso, A.	2021	219	59.8	72.8	Italian	Information coleted in the COVID Registry from the Italian Ministry of Healthy	Alive (n= 193)	40685	56.4	66.7	Italian		HLA-A	HLA typing by DNA-based techniques
							Dead (n= 72)						HLA-B
													HLA-DRB1
Avendano-Felix, M.	2021	193a	55.1	59.6	Mexican	Positive RT-PCR test	Noncritical (n= 102)					rs1800871	IL-10	RT-PCR	Analyses according risk and outcome	Moderate symptons: Fever; respiratory symptoms; imaging finding of pneumonia
							Critical (n= 86)					rs1800872	IL-10			Severe group: patients having any of the following conditions: respiratory distress, RR ≥30 times/minute; SpO2 ≤93% at rest; PaO2/FiO2 in arterial blood ≤300 mmHg; >50% lung imaging progress within 24–48 h
							Survivors (n= 106)									Critical group: patients have any of the following conditions: respiratory failure with MV required; septic shock; other organ failure; ICU admission
							Dead (n= 87)
Benetti, E.b	2020	131	64 (31-98)	72.8	Italian	COVID-19 patients admitted in hospital		258	64 (31-98)	50.0	Italian	rs41303171 - Ans720Asp	ACE2	Whole exome sequencing	Patients from the GEN-COVID Multicenter Study
												rs35803318 - Val749Val	ACE2
												Ala36Ala	ACE2
												Lys26Arg	ACE2
												Leu176Leu	ACE2
												Asp206Gly	ACE2
												Gly211Arg	ACE2
												Val506Ala	ACE2
												Asn580Asp	ACE2
												Phe603Phe	ACE2
												Asn690Asn	ACE2
												Ile741Val	ACE2
Benetti, E.a	2020	35	64 (31-98)	68.6	Italian	Patients admitted in hospital with COVID-19.	Very low care intensity (n= 7)							Whole exome sequencing	Patients from the GEN-COVID Multicenter Study	Very low care patients: who did not require any oxygen therapy
							Low care intensity (n=15)									Low care patients: who required conventional oxygen therapy
							Intermediate care intensity (n=7)									Interemediate care patients: who required NIMV (CPAP, BiPAP or high-flow oxygen therapy)
							High care intensity (n= 6)									High-care patients: who required IMV
Bernas, SN.	2021	4758	18-61	N/A	German	SARS-CoV-2 positive test	Asymptomatic (n= 498)	105008	N/A	N/A	German	rs333 - Δ32	CCR5	Next generation sequencing (NGS)		Severe respiratory tract infection: combination of at least cough and fever, cough and dyspnea, fever and dyspnea, or myalgia and dyspnea
							Mild (n= 3033)									and included the subgroup of patients who needed in-patient care with or without supplemental oxygen or MV
							Respiratory hospitalization (n= 164)
							Severe respiratory tract infection (n= 1063)
Cabrera-Marante, O.	2020	22	24-52	77.3	Latin american	COVID-19 patients admitted in hospital	ICU (n=22)					rs35947132	PRF1	RT-PCR
					Spanish
					Polish
Cafiero, C.	2021	104	22-90	55.8	Italian	Test positivity and RX imaging	Asymptomatic (n= 50)					rs2074192	ACE2	Ampli-set (Dia-Chem)
							Symptomatic (n= 54)					rs2106809	ACE2
												rs1799752	ACE1
												rs4762	AGT
												rs699	AGT
												rs5186	AGTR1
Calabrese, C.	2021	68	58.5	69.1	Italian	Patients hospitalized with Covid-19. Classification according to the World Health Organization.	Patients with pulmonary embolism (n= 25)	222	N/A	N/A	N/A	rs1799752	ACE1			The diagnosis of pulmonary embolism was performed by CT, pulmonary angiography and lower-limb compression ultrasonography
							Patients without pulmonary embolism (n= 43)
Cantalupo, S.	2021	202	N/A	N/A	Italian	N/A		929	N/A	N/A	N/A	rs35951367	CCR5	Whole exome sequencing and RT-PCR
		147						1095				rs34418657	CCR5
												rs333 - Δ32	CCR5
Coto, E.	2020	318	63.4	63.0	Spanish	Patients hospitalized with COVID-19.	Non-severe (n= 196)	350	68.8	55.0	Spanish	rs8176719	ABO	RT-PCR		N/A
							Severe (n= 122)
Cuesta Llavona, E.	2021	801	66.0	60.0	Spanish	Patients hospitalized with COVID-19.	Non-severe (n= 448)	650*	68 ± 7	54.0	Spanish	rs333 - Δ32	CCR5	RT-PCR	Controls without information about COVID-19 status	Severe cases were those in need of critical care support, including high-flow oxygen, positive pressure ventilation (either NIMV or IMV) or vasoactive drugs
							Severe (n= 353)
Del Ser, T.	2021	62	81.2	38.7	Spanish	PCR, serologic tests or presence of symptoms of COVID-19a	Mild (n= 42)	851	81.9	35.1	Spanish	rs429358	APOE		Some patients had positive laboratorial test, but most patients only had COVID-19 symptoms	Mild cases: patients who were cared for at home
							Moderate/Severe (n= 20)					rs7412	APOE			Moderate/severe patients: those patients who were admitted to hospital or died
Dite, GS.	2021	1582	50 - 82	56.5	British	Positive SARS-CoV-2 test resulta	Outpatients (n= 564)							Axiom Array	UK Biobank	Outpatient representing nonsevere disease and inpatient representing severe disease
							Inpatients (n= 1018)
Ellinghaus, D.	2020	835	54-76	73.0	Italian	Positive RT-PCR test from nasopharyngeal swabs or other relevant biologic fluids	No mechanical ventilation (n= 137)	1255	N/A	N/A	Italian	rs8176747	ABO	Global screening array		Respiratory failure was defined as the use of oxygen supplementation or MV
							Mechanical ventilation (n= 698)					rs41302905	ABO			Severity was graded according to the maximum respiratory support received at any point during hospitalization (supplemental oxygen therapy only, NIVM, IVM or extracorporeal membrane oxygenation)
		775	56-79	65.8	Spanish		No mechanical ventilation (n= 471)	950	N/A	N/A	Spanish	rs8176747	ABO			For severity assessments, severity was also dichotomized as no MV or MV
							Mechanical ventilation (n= 302)					rs11385942	3p21.31
												rs657152	9q34.2
													HLA-A
													HLA-C
													HLA-B
													HLA-DRB1
													HLA-DQA1
													HLA-DQB1
													HLA-DPB1
Gravriilaki, E.	2021	97	N/A	N/A	Greek	Positive RT-PCR	Moderate (n= 63)					rs1042580	THBD	Next generation sequencing (NGS)		COVID-19 severity was assessed based on World Health Organization’s (WHO) criteria into moderate and severe disease
							Severe (n= 34)					rs2230203	C3
												rs2250656	C3
												not available	THBD
												rs2547438	C3
												rs2073932	ADAMTS13
												rs3124768	ADAMTS13
												rs739469	ADAMTS13
												rs7144	CD46
												not available	ADAMTS13
												rs35274867	CFH
												rs1047286	C3
												rs11085197	C3
												rs800292	CFH
												rs551397	CFH
												rs2230199	C3
												rs1962149	CD46
												rs374905	CFHR3
												rs2298749	CFI
												rs5860990	CFI
Gomez, J.	2020	204	64.9	61.0	Spanish	Positive RT-PCR test from nasal swabs or tracheobronchial aspirates	Mild (n= 137)	536	69.8	46.0	Spanish	rs2285666	ACE2	PCR-RPLF		Severe cases were defined as those in need of critical care support, including high-flow oxygen, positive-pressure ventilation (either NIMV or IMV) or vasoactive drugs
							Severe (n= 67)					rs4646994 - Ins/Del	ACE1	PCR
Gomez, J.	2021	311	65.2	56.0	Spanish	Positive RT-PCR test	Non-severe (n= 230)	440*	71.2	48.0	Spanish	rs12252	IFITM3	RT-PCR	No information about COVID-19 status	Non-severe patients were those not requiring ICU
							Severe (n=81)									Severe patients required ICU and high-flow oxygen, positive-pressure MV or vasoactive drugs
Grimaudo, S.	2021	383	58 (44 - 74)	54.0	Italian	Positive RT-PCR test of nasal, pharyngeal or nasopharyngeal swabs	Mild (n= 330)					rs4374383	MERTK	RT-PCR		N/A
							Severe (n= 53)					rs368234815	INFL4
												rs738409	PNPLA3
												rs17047200	TLL1
Gunal, O.	2021	90	51.6	65.5	Turkish	Positive RT-PCR test of nasal and pharyngeal swabs	Asymptomatic (n= 30)					Ins/Del	ACE1	PCR		Asymptomatic patients: positive RT-PCR test plus a contact history with COVID-19 patients but no clinical complaints during follow-up
							Mild (n= 30)									Mild disease group: patients with positive RT-PCR result plus a fever, muscle/joint pain, cough and sore throat, RR <30/minute, and SpO2 level above 90% in room air
							Severe (n= 30)									Severe group: positive RT-PCR result and significant respiratory distress (RR >30/min, SpO2 <93%, PaO2/FiO2 <300 mm Hg, need of MV), shock, or other organ failure in need of ICU
Hamet, P.	2021	1644	56.1	54.0	British	Positive RT-PCR test	Mild (n= 657)	15962	58.2	47.8	British	rs2074192	ACE2	Axiom Array	Patients from UK Biobank	Severe group: patients who were medically ill to require hospital admission
							Severe (n= 987)					rs233575	ACE2
												rs1514280	ACE2
												rs4240157	ACE2
												rs879922	ACE2
												rs4646156	ACE2
												rs4646188	ACE2
												rs4646142	ACE2
												rs2048683	ACE2
												rs2285666	ACE2
												rs1978124	ACE2
												rs2106809	ACE2
Hubacek, JA.c	2021	416	44.0 ± 15.0	45.3	Czech	Positive SARS-CoV-2 tests	Asymptomatic (n= 164)	2404a	48.0 ± 11.0	46.6	Czech	rs333 - Δ32	CCR5	Dyad Disciple PCR	Controls from post-MONICA study, and without information about COVID-19 status
							Symptomatic (n= 252)
Hubacek, JA.b	2021	408a	44.0 ± 15.0	45.3	Czech	Positive SARS-CoV-2 tests	Asymptomatic (n= 163)					rs4646994 - Ins/Del	ACE1	Dyad Disciple PCR	No patient was hospitalized
							Symptomatic (n= 245)								Controls from post-MONICA study, and without information about COVID-19 status
Hubacek, JA.a	2021	408	44.0 ± 15.0	45.3	Czech	Positive SARS-CoV-2 tests	Asymptomatic (n= 164)	2606a	48.0 ± 11.0	46.4	Czech	rs429358	APOE	RT-PCR	Controls from post-MONICA study, and without information about COVID-19 status
							Symptomatic (n= 244)
Karakas Çelik, S.	2021	155	52.2	50.0	Turkish	Positive RT‐PCR test of nasal and pharyngeal swab specimens	Mild (n= 78)					rs1799752 - Ins/Del	ACE1	PCR		Mild: Outpatients who had mild clinical symptoms and with no abnormal radiological findings
							Moderate (n= 42)					rs2106809	ACE2	PCR		Moderate: Patients who were hospitalized for persistent fever or pneumonia or mild respiratory distress or present pneumonia on chest CT
							Severe (n= 35)					rs2285666	ACE2	PCR-RFLP		Severe: Patients with respiratory distress (RR ≥ 30/min, SpO2 on room air at rest ≤93%, PaO2/FiO2 ≤ 300mm Hg, or need of MV) or another organ dysfunction, requiring ICU
Kerget, F.	2021	70	18-45	N/A	Turkish	Positive RT-PCR test of nasopharyngeal swab	Moderate (n= 30)					174G/C	IL-6	Fluidigm Flex Six Genotyping IFC		Moderate: patients who did not develop macrophage activation syndrome
							Severe (n= 40)					597G/A	IL-6			Severe: patients who required ICU due to macrophage activation syndrome
Kolin, DA.	2020	968	57.0	53.8	British	Positive SARS-CoV-2 test resulta	Outpatients (n= 229)	1734	57.1	46.1	British	rs8176719	ABO	Axiom Array	Patients from UK Biobank
							Inpatients (n= 739)					rs8176746	ABO
Kuo, CL.	2020	1177	68.2	45.0	British	Positive SARS-CoV-2 test resulta	Survivors (n= 1043)	317396	N/A	N/A	British	rs429358	APOE	Axiom Array	Patients from UK Biobank
							Non-survivors (n= 134)					rs7412	APOE
Latini, A.	2020	131	N/A	N/A	Italian	Clinical evidence and positive RT-PCR of oropharyngeal and nasopharyngeal swabs		a				rs201850688	BSG	Whole Exome Sequencing	Controls from GnomAD database
												rs11551906	BSG
												rs144824657	BSG
												rs41276870	BSG
												rs116302758	DPP4
												rs56179129	DPP4
												rs115450134	DPP4
												rs16944971	FURIN
												rs780909157	FURIN
												rs201551785	FURIN
												rs769208985	FURIN
												rs1236237792	FURIN
												rs200291871	TMPRSS2
												rs75603675	TMPRSS2
												rs61735791	TMPRSS2
												rs114363287	TMPRSS2
												rs12329760	TMPRSS2
Lehrer, S.b	2021	688	54.0	51.0	British	Positive SARS-CoV-2 test resulta	Alive (n= 580)					rs17775810	S1R	Axiom Array	Patients from UK Biobank
							Died (n= 108)
Lehrer, S.a	2021	712	N/A	N/A	British	Positive SARS-CoV-2 test resulta	Alive (n= 602)	9265	N/A	N/A	British	rs657152	Chr 9	Axiom Array	Patients from UK Biobank
							Died (n= 115)
Littera, R.	2020	182	53.2 ± 18.1	38.5	Italian	Positive RT-PCR of nasopharyngeal swab	Asymptomatic (n= 143)	619	N/A	N/A	Italian		HLA-A	PCR-SSP	Controls from Sardinian Voluntary Bone Marrow Donor Registry	Moderate group: patients with moderate symptoms who did not require oxygen
							Moderate/Severe (n= 39)						HLA-B			Severe group: patients who needed IMV or high-flow nasal oxygen in the hospital
													HLA-C
													HLA-DRB1
Lorente, L.	2020	72	N/A	43.0	Spanish	Positive RT-PCR test of a nasopharyngeal swab sample or a bronchial aspirate	Survivors (n= 62)	3886	N/A	N/A	N/A		HLA-A	PCR-SSO	All COVID-19 patients were admitted into ICU
							Non-survivors (n= 10)						HLA-B
													HLA-C
													HLA-DRB1
													HLA-DQB1
Malaquias, M.	2020	6	80.5 (53 - 87)	66.6	Brazilian	Positive RT-PCR test from nasopharyngeal swab		11	45.0 (18-60)	72.7	Brazilian	rs1800451	MBL2	RT-PCR
												rs5030737	MBL2
												rs1800450	MBL2
Martinez Sanz, J.	2021	39	58 (44 - 84)	44.0	Spanish	Positive RT-PCR test of nasopharyngeal swabs, sputum, or lower respiratory tract secretions		28	43 (36-51)	32.0	Spanish	rs714205	ACE2	Sequenom's MassARRAY and IPLEX Gold assay
												rs4646116	ACE2
												rs1514283	ACE2
												rs879922	ACE2
												rs1492099	ACE2
												rs4830542	ACE2
												rs4646176	ACE2
												rs6632677	ACE2
												rs4646181	ACE2
												rs2023802	ACE2
												rs2106806	ACE2
												rs971249	ACE2
												rs4646123	ACE2
												rs4240157	ACE2
												rs4646140	ACE2
												rs2158083	ACE2
												rs4646155	ACE2
												rs710448	ACE2
												rs6629110	ACE2
												rs233575	ACE2
												rs1132186	ACE2
												rs4646179	ACE2
												rs183135788	ACE2
												rs2285666	ACE2
												rs11798104	ACE2
												rs4646142	ACE2
												rs2048683	ACE2
												rs4646156	ACE2
												rs4646174	ACE2
												rs2158082	ACE2
												rs2048684	ACE2
												rs1978124	ACE2
												rs2074192	ACE2
												rs1514280	ACE2
												rs4646188	ACE2
Medetalibeyoglu, A.	2021	284	49.0	55.0	Turkish	Positive RT-PCR test	Mild (n=94)					rs1800450	MBL2	PCR RFLP		Severe patiens: RR ≥30/min, suffering from dyspnea, SpO2 <90%, getting more than 5 L/min nasal oxygen supply, PaO2/FiO2 of ≤300, lactate of >2 mmol/L, hypotension, pulse of >100 beats/min, renal, hepatic,
							Severe (n= 190)									hematological (thrombocytopenia) or cerebral (confusion) dysfunction findings, presence of sepsis or septic shock, skin findings of capillary return disorder such as cutis marmorata and coldness, moderate/severe pneumonia,
																or need for anticytokine therapy and/or broad-spectrum antibacterial therapy
							ICU not need (n=266)
							ICU need (n= 18)
							Survivors (n= 275)
							Dead at 28 days (n= 9)
Mohlendick, B.	2021	297	60.0	59.3	Germany	Positive RT-PCR test	Moderate (n= 207)	253	63.0	58.1	Germany	rs2285666	ACE2	Pyrosequencing		N/A
							Serious (n= 90)					rs1799752 - Ins/Del	ACE1	PCR
Monticelli, M.	2021	1177	N/A		Italian	Patients admitted in hospital due to COVID-19	Mild (n= 489)					rs118028230	TMPRSS2	Whole Exome Sequencing	Patients from GEN-COVID Multicenter Study	Mild group: patiens who were not hospitalized and had no respiratory assistance required
							Severe (n= 688)					rs12329760	TMPRSS2			Severe group: patients requiring oxygen therapy, MV or intubation
												rs138651919	TMPRSS2
												rs140530035	TMPRSS2
												rs140547429	TMPRSS2
												rs141788162	TMPRSS2
												rs142750000	TMPRSS2
												rs147711290	TMPRSS2
												rs148125094	TMPRSS2
												rs150389990	TMPRSS2
												rs150554820	TMPRSS2
												rs17854725	TMPRSS2
												rs187460831	TMPRSS2
												rs199824558	TMPRSS2
												rs200291871	TMPRSS2
												rs200615061	TMPRSS2
												rs201679623	TMPRSS2
												rs201949634	TMPRSS2
												rs2298659	TMPRSS2
												rs368625065	TMPRSS2
												rs368773451	TMPRSS2
												rs372286621	TMPRSS2
												rs372804318	TMPRSS2
												rs373196115	TMPRSS2
												rs374377315	TMPRSS2
												rs3787950	TMPRSS2
												rs542502939	TMPRSS2
												rs562033822	TMPRSS2
												rs564806692	TMPRSS2
												rs574238899	TMPRSS2
												rs61735789	TMPRSS2
												rs61735791	TMPRSS2
												rs61735792	TMPRSS2
												rs61735793	TMPRSS2
												rs61735794	TMPRSS2
												rs745767347	TMPRSS2
												rs750152865	TMPRSS2
												rs75603675	TMPRSS2
												rs767961525	TMPRSS2
												rs774743442	TMPRSS2
												rs775404304	TMPRSS2
												rs777944437	TMPRSS2
												rs778994601	TMPRSS2
												rs893472530	TMPRSS2
												rs944739499	TMPRSS2
Naemi, FMA.	2021	95	N/A	94.0	Asian	Positive RT-PCR test of nasopharyngeal swabs	Mild (n= 64)						HLA-A	PCR-SSO reverse		Mild group: patients with flu‐like symptoms and mild shortness of breath, requiring oxygen supply only
							Severe (n= 31)						HLA-B			Severe group: patients with ICU admission due to respiratory support requirements
													HLA-C
													HLA-DRB1
													HLA-DQA1
													HLA-DQB1
Novelli, A.b	2020	131	56.0	62.0	Italian	N/A	Asymptomatic (n= 17)	1000	N/A	N/A	N/A	rs2285666	ACE2	Whole Exome Sequencing	Controls from the GnomAD database	N/A
							Mild (n= 16)					rs140312271	ACE2
							Moderate (n= 43)					rs41303171	ACE2
							Severe (n= 55)
Novelli, A.a	2020	99	63.0 (2-92)	61.6	Italian	N/A	Severe	1017	N/A	N/A	Italian		HLA-A	Next generation sequencing		Severe group: patients with respiratory impairment, requiring NIMV
							Extremely severe						HLA-B			Extremely severe group: patients with respiratory failure requiring IMV and ICU admission
													HLA-C
													HLA-DRB1
													HLA-DQB1
Pairo-Castineira, E.	2020	2244	N/A	N/A	British	Critically patients with COVID-19 from UK ICUs								Genome Wide Association Study	Patients from the GenOMICC database
Petrazzuolo, A.	2020	140	N/A	65.5	French	Positive RT-PCR test of pharyngeal swabs	Mild					rs5030880	FPR1	RT-PCR		Mild group: patients with no or limited clinical symptoms, not requiring CT scanning or hospitalization
							Moderate					rs867228	FPR1			Moderate group: symptomatic patients, with dyspnea and radiological findings of pneumonia upon thoracic CT scan, requiring hospitalization with a maximum of 9 L/min of oxygen
							Severe									Severe group: patients respiratory distress requiring ICU
							Critical									Critical group: patients with respiratory failure, septic shock, and/or multiple organ dysfunction
Posadas-Sanchez, R.	2021	90	54.5 ± 11.6	65.5	Mexican	Positive RT-PCR test		263	53.7 ± 10.6	65.4	Mexican	rs12617336	DPP4	RT-PCR
												rs12617656	DPP4
												rs1558957	DPP4
												rs3788979	DPP4
												rs17574	DPP4
Ravikanth, V.	2021	510	44.42 ± 17.0	75.0	Indian	Positive RT-PCR test	Asymptomatic (n= 299)	500	32.46 ± 9.65	69.8	Indian	rs12329760	TMPRSS2	Whole Exome Sequencing	Controls without information about COVID-19 status.	Assymptomatic: no symptoms
							Mild (n= 119)									Mild group: patients with headache, dry cough, myalgia with or without ground glass opacities on imaging
							Severe (n= 92)									Severe: patients with respiratory distress (RR ≥ 30 breaths/min), oxygen requirement more than 6 L/min or requirement of NIMV/IMV, with lesions progressing >50% within 24–48 h on pulmonary imaging
Russo, R.	2021	500	N/A	50.8	Italian	N/A	Asymptomatic (n= 379)	283	45.0 ± 6.6	89.5	Italian	rs61756766	TNFRSF13C	Whole Exome Sequencing		Non-severe group: hospitalized patients that did not need MV
							Non-severe (n= 82)									Severe: patients who required MV
							Severe (n= 39)
Saleh, A.	2020	900	51.08 ± 11.72	56.0	Egyptian	Suggestive clinical and radiological finding in a CT scan of the chest plus positive RT-PCR test of nasopharyngeal swab	Mild (n= 444)	184	49.28 ± 6.59	50.0	Egyptian	G308	TNF α	RT-PCR		N/A
							Severe (n= 456)
							Survivors (n= 840)
							Non-survivors (n= 60)
Salem, H.	2021	46	N/A	N/A	Egyptian	Symptomatic for Covid-19 or positive anti-Covid-19 IgG or IgM		14	N/A	N/A	Egyptian	rs3892097	CYP2D6*4	RT-PCR
												rs1135840	CYP2D6*2XN
												rs2740574	CYP3A4*1B
												rs4362691	CYP3A5*3
												rs28365083	CYP3A5*3
Schonfelder,K.a	2021	239	59.0	59.0	Germany	Positive RT-PCR test	Moderate (n= 164)	253	63.0	58.1	Germany	rs12252	IFITM3	Pyrosequencing		Moderate group: outpatients and hospitalized patients
							Serious (n= 75)					rs34481144	IFITM3			Serious: hospitalized patients admitted to an ICU and/or who became dependent on MV and all cases of COVID-19-related deaths during the hospital stay
Schonfelder, K. b	2021	239	59.0	59.0	Germany	Positive RT-PCR test	Moderate (n= 164)	253	63.0	58.1	Germany	rs2070788	TMPRSS2	Pyrosequencing		Moderate group: outpatients and hospitalized patients
							Serious (n= 75)					rs12329760	TMPRSS2	PCR-RFLP		Serious: hospitalized patients admitted to an ICU and/or who became dependent on MV and all cases of COVID-19-related deaths during the hospital stay
												rs383510	TMPRSS2	Pyrosequencing
Scutt, G.	2021	705	71.0	N/A	British	Positive SARS-CoV-2 test resulta		471506	N/A	N/A	British	rs2043112	RICTOR	Axiom Array	Patients and controls from UK Biobank
												rs34197572	KEAP1
												rs2943641	IRS1
												rs4402960	IGF2BP2
												rs10577278	INK4A/ARS
Shikov, AE.	2020	37	61.7	45.9	Russian	According recommendations of the Ministry of Health of Russian Federation	Light cases	21	N/A	N/A	Russian	rs1799752 - Ins/Del	ACE2	Long-range amplification		N/A
							Mild cases						ACE1	PCR
							Severe cases
Shkurnikov, M.	2021	111	N/A	53.1	Russian	Positive RT-PCR test of nasopharyngeal swabs or bronchoalveolar lavage		428	N/A	N/A	Russian		HLA-A	MiSeq Plataform - NGS
													HLA-B
													HLA-C
Torre-Fuentes, L.	2020	4	N/A	N/A	Spanish	An individual was considered to be infected if they met any of the following criteria:		71	N/A	N/A	Spanish	rs35803318	ACE2	Whole exome sequencing
						(a) compatible symptoms, with positive PCR results obtained during the episode or positive serology results obtained afterwards						rs41303171	ACE2
						(b) episode of at least 7 days’ duration of fever associated with at least 2 of: dry cough, diarrhea, pneumonia, and chest pain						rs17854725	TMPRSS2
						(c) episode of at least 7 days’ duration of fever and olfactory alterations plus at least one of dry cough, diarrhea, pneumonia, and chest pain						rs61735789	TMPRSS2
						(d) episode similar to those described in (b) and (c), of less than 7 days’ duration, in an individual living with somebody with PCR confirmation of infection						rs75603675	TMPRSS2
						(e) episode of symptoms related to the infection, with or without fever, motivating a physician to order self isolation.						rs2298659	TMPRSS2
												rs12329760	TMPRSS2
												rs3787950	TMPRSS2
												rs61735794	TMPRSS2
												rs61735792	TMPRSS2
												rs142750000	TMPRSS2
												rs200291871	TMPRSS2
												rs141788162	TMPRSS2
												rs6226	FURIN
												rs753334944	FURIN
												rs16944971	FURIN
												rs73489557	FURIN
												rs6225	FURIN
												ND(chr15:91424678)	FURIN
Valenti, L.	2021	72	67.2	62.5	Italian	Positive RT-PCR of nasopharyngeal swabs	Mild (n= 27)					rs11385942	Chr3	RT-PCR		Mild group: patients who were kept under observation with low intensity care
							Moderate (n= 22)									Moderate group: patients who required intermediate care with NIMV
							Severe (n= 23)									Severe group: patients who were admitted to na ICU for MV
Verma, S.	2021	269	N/A	63.2	Indian	Positive RT-PCR	Mild (n= 149)					rs4646994 - Ins/Del	ACE1	PCR		N/A
							Severe (n= 120)
Vietzen, H.	2021	361	69.0	55.0	Austrian	Positive RT-PCR test of respiratory swabs	Mild (n= 92)	260	63.0	50.0	Austrian	Wt/Del	KLRC2	Touchdown PCR		Nonhospitalized group: patients with minor symptoms and who stayed in home quarantine
							Severe (n= 269)						HLA-E	PCR		Hospitalized non-ICU: hospitalized patients with severe COVID-19 symptoms but who never required ICU
																Hospitalized ICU: patients who were severely affected and needed ICU
Wang, F.	2020	332	N/A	N/A	Chinese	Positive RT-PCR test of nasal and pharyngeal swab specimens	Asymptomatic (n=25)					rs6020298	TMEM189–UBE2V1	Whole genome sequencing		The asymptomatic, mild and the moderate groups of patients do not experience pneumonia
							Mild (n=12						HLA-A	xHLA Algorithm		Severe patients: RR> 30, SpO2 < 93%, PaO2/ FiO2 < 300mmHg or disease progression greater than 50% area in CT scan
							Moderate (n=225)						HLA-B	xHLA Algorithm		Critically ill patients: patients who had respiratory failure and required MV or had shock or were complicated by failure of other organs and required ICU
							Severe (n=53)						HLA-C	xHLA Algorithm
							Critically (n=17)						HLA-DRB1	xHLA Algorithm
													HLA-DQB1	xHLA Algorithm
													HLA-DPB1	xHLA Algorithm
													HLA-DQA1	SOAP-HLA Algorithm
Wang, W.	2020	82	20-54	N/A	Chinese	COVID-19 test		3548	N/A	N/A	Chinese		HLA-A	Next Generation Sequencing
													HLA-B
													HLA-C
													HLA-DRB1
													HLA-DRB3
													HLA-DRB4
													HLA-DRB5
													HLA-DQA1
													HLA-DQB1
													HLA-DPA1
													HLA-DPB1
Wulandari, L.	2021	95	44.7 ± 1.3	63.2	Indonesian	Nucleic acid amplification testing (NAAT) for the Sars-cov-2 virus	Asymptomatic (n= 21)					rs12329760	TMPRSS2	RT-PCR		Mild group: patients with COVID-19 symptoms (fever, persistent cough, fatigue, anorexia, shortness of breath, myalgia, sore throat, nose congestion, headache, diarrhoea, nausea and vomiting, anosmia, ageusia) without pneumonia and hypoxia
							Mild (n=12)									Moderate group: patients with clinical signs of pneumonia but without signs of hypoxia (SpO2 > 93%)
							Moderate (n= 32)									Severe group: patients with clinical signs of pneumonia and one of the clinical signs of respiratory distress (RR > 30×/min, severe respiratory distress, or SpO2 < 93%)
							Severe (n= 30)
Zhang, Y.	2020	80	49.5	41.2	Chinese	High-throughput sequencing or RT-PCR test of pharyngeal swab specimens	Mild (n= 56)					rs12252	IFITM3			Mild disease: COVID-19 with the presence of fever, respiratory symptoms, and pneumonia at imaging
							Severe (n= 24) - Died (n= 3)									Severe disease: presence of respiratory distress (RR >30/min, SpO2 <93%, PaO2/FiO2 <300 mm Hg, respiratory failure with MV), shock, or other organ failure requiring ICU
Zhou, J.	2021	1091	57.1	53.3	British	Positive SARS-CoV-2 test resulta		2793	57.7	48.1	British	rs7282236	TMPRSS2	Axiom Array	Patients and controls from UK Biobank
												rs114837856	TMPRSS2
												rs56695953	TMPRSS2
												rs8134657	TMPRSS2
												rs915823	TMPRSS2
												rs35050484	TMPRSS2
												rs56379149	TMPRSS2
												rs469015	TMPRSS2
												rs469270	TMPRSS2
												rs2838042	TMPRSS2
												rs456298	TMPRSS2
												rs554530868	TMPRSS2
												rs7281569	TMPRSS2
												rs74749793	TMPRSS2
												rs75833467	TMPRSS2
												rs7280868	TMPRSS2
												rs66575656	TMPRSS2
												rs4303794	TMPRSS2
												rs62217525	TMPRSS2
												rs13046918	TMPRSS2
												rs76320573	TMPRSS2
												rs373066	TMPRSS2
												rs112714648	TMPRSS2
												rs62219337	TMPRSS2
												rs743542	TMPRSS2
												rs55964536	TMPRSS2
												rs7281798	TMPRSS2
												rs1041834	TMPRSS2
												rs78509661	TMPRSS2
												rs56136037	TMPRSS2
												rs3787950	TMPRSS2
												rs1399202	ACE2
												rs56312794	ACE2
												rs2074192	ACE2
												rs757168376	ACE2
												rs5980158	ACE2
												rs705860	ACE2
												rs12006793	ACE2
												rs432654	ACE2
												rs147214574	ACE2
												rs2097723	ACE2
												rs139120857	ACE2
												rs5934270	ACE2
												rs5936013	ACE2
												rs192766593	ACE2
												rs1858558	ACE2
												rs979848	ACE2
												rs5980180	ACE2
Abbreviations:		ICU	Intensive care unit
		RT-PCR	real-time PCR
		MV	mechanical ventilation
		IMV	invasive MV
		NIMV	não-invasive MV
		CT	computed tomography
		RR	respiratory rate
		N/A	Not-available
